# Supplementary material for: Oral Supplementation of Ozonated Sunflower Oil Augments Plasma Antioxidant and Anti-Inflammatory Abilities with Enhancement of High-Density Lipoproteins Functionality in Rats
Source: Antioxidants (Basel). 2024 Apr 26;13(5):529. doi: 10.3390/antiox13050529 (PMC11117701; doi:10.3390/antiox13050529)
Supplement: Supplementary file 1 [file antioxidants-13-00529-s001.zip]

Archive with 7 entries (6 files):
- Supplementary video (S1-S5)/
- Supplementary video (S1-S5)/Suppementary VideoS1_PBS alone 1 hr.mp4
- Supplementary video (S1-S5)/Suppementary VideoS2_CML 1hr.mp4
- Supplementary video (S1-S5)/Suppementary VideoS3_DW 1hr.mp4
- Supplementary video (S1-S5)/Suppementary VideoS4_SO 1hr.mp4
- Supplementary video (S1-S5)/Suppementary VideoS5_OSO 1hr.mp4
- Supplementary Material.docx
